# Supplementary material for: Effects of Different Types of Stabilizers on the Properties of Foam Detergent Used for Radioactive Surface Contamination
Source: Molecules. 2023 Aug 17;28(16):6107. doi: 10.3390/molecules28166107 (PMC10458476; doi:10.3390/molecules28166107)
Supplement: Supplementary file 1 [file molecules-28-06107-s001.zip]

Archive with 1 entries (1 files):
- molecules-2528193-supplementary.pdf
